# Supplementary material for: Study of the cervical canal microbiome and microbiocenosis in reproductive-age women with squamous intraepithelial lesion
Source: Front Microbiol. 2025 Sep 2;16:1630092. doi: 10.3389/fmicb.2025.1630092 (PMC12436378; doi:10.3389/fmicb.2025.1630092)
Supplement: Supplementary file 1 [file Data_Sheet_1.zip]

Archive with 6 entries (6 files):
- Supplementary Table S1. Numeric variable.xlsx
- Supplementary Table S2. Rank variables.xlsx
- Supplementary Table S3. Categorical variables.xlsx
- Supplementary Table S4. Qualitative analysis of 16S rRNA gene sequencing.xlsx
- Supplementary Table S5. Quantitative analysis of 16S rRNA gene sequencing.xlsx
- Supplementary Table S6. Metadata for patients.xlsx
