# Supplementary material for: Study of the cervical canal microbiome and microbiocenosis in reproductive-age women with squamous intraepithelial lesion
Source: Front Microbiol. 2025 Sep 2;16:1630092. doi: 10.3389/fmicb.2025.1630092 (PMC12436378; doi:10.3389/fmicb.2025.1630092)
Supplement: Supplementary file 1 [file Data_Sheet_1.zip › Supplementary Table S1. Numeric variable.xlsx]

## Sheet: Sheet 1
Variable	HSIL	LSIL	p-value (Wilcox test)
	n = 85	n = 67
Age - mean (SD)	33.176 (6.054)	30.373 (6.594)	0.0109
Age - median (Q25-Q75)	33 (29-36)	29 (25-34)
Age of sexual initiation - mean (SD)	16.953 (1.184)	17.433 (1.54)	0.0259
Age of sexual initiation - median (Q25-Q75)	17 (16-18)	18 (17-18)
