# Supplementary material for: Study of the cervical canal microbiome and microbiocenosis in reproductive-age women with squamous intraepithelial lesion
Source: Front Microbiol. 2025 Sep 2;16:1630092. doi: 10.3389/fmicb.2025.1630092 (PMC12436378; doi:10.3389/fmicb.2025.1630092)
Supplement: Supplementary file 1 [file Data_Sheet_1.zip › Supplementary Table S2. Rank variables.xlsx]

## Sheet: Age of Menarche
Menarche Age	HSIL (n = 85)	LSIL (n = 67)
11	13	12
12	27	28
13	30	20
14	12	6
15	3	1
X-squared = 2.9682, df = 4, p-value = 0.5632

## Sheet: Period Soreness
Period soreness	HSIL (n = 85)	LSIL (n = 67)
painful	55	45
painless	30	22
X-squared = 0.021024, df = 1, p-value = 0.8847

## Sheet: Contraception
Contraception type	HSIL (n = 85)	LSIL (n = 67)
barrier	40 (47,1%)	29 (43,3%)
hormonal	9 (10,6%)	15 (22,4%)
does not use	36 (42,4%)	23 (34,3%)
X-squared = 4.0432, df = 2, p-value = 0.1324

## Sheet: Interval between menstruation
interval between menstruation, days	HSIL (n = 85)	LSIL (n = 67)
21-22	3	6
23-24	8	9
25-26	20	21
27-28	23	12
29-30	20	14
31 and more	11	5
X-squared = 4.0432, df = 2, p-value = 0.1324

## Sheet: Duration of menstruation
Duration of menstruation, days	HSIL (n = 85)	LSIL (n = 67)
3	5	5
4	10	12
5	23	20
6	23	17
7	24	13
X-squared = 2.4644, df = 4, p-value = 0.651

## Sheet: Period volume
Menstruation volume	HSIL (n = 85)	LSIL (n = 67)
meager	16	10
moderate	48	42
abundant	21	15
X-squared = 0.66232, df = 2, p-value = 0.7181
