# Supplementary material for: Study of the cervical canal microbiome and microbiocenosis in reproductive-age women with squamous intraepithelial lesion
Source: Front Microbiol. 2025 Sep 2;16:1630092. doi: 10.3389/fmicb.2025.1630092 (PMC12436378; doi:10.3389/fmicb.2025.1630092)
Supplement: Supplementary file 1 [file Data_Sheet_1.zip › Supplementary Table S3. Categorical variables.xlsx]

## Sheet: Sheet 1
Variable	Quantity		Chi-sqare test (n > 5)/ Exact Fisher's test (n < 5)
	HSIL	LSIL
	85 (100%)	67 (100%)	p-value
dysplasia/wo dysplasia	81 (95.29%)	58 (86.57%)	0.0789568
treated early/untreated	9 (10.59%)	3 (4.48%)	0.229315
Chronic diseases	21 (24.71%)	20 (29.85%)	0.599228
Syphilis	1 (1.18%)	0 (0%)	1
HIV	1 (1.18%)	1 (1.49%)	1
HCV-carrier	2 (2.35%)	0 (0%)	0.503747
Mammary gland diseases	6 (7.06%)	4 (5.97%)	1
Eye diseases	9 (10.59%)	7 (10.45%)	1
Urinary tract diseases	7 (8.24%)	6 (8.96%)	1
Gastrointestinal diseases	7 (8.24%)	4 (5.97%)	0.755952
Lung diseases	7 (8.24%)	4 (5.97%)	0.755952
Thyroid gland diseases	5 (5.88%)	6 (8.96%)	0.681307
Allergohistory	7 (8.24%)	5 (7.46%)	1
Pregnancies	52 (61.18%)	27 (40.3%)	0.016648
Childbirth	44 (51.76%)	24 (35.82%)	0.0721019
Abortion	21 (24.71%)	13 (19.4%)	0.559953
Miscarriage	10 (11.76%)	7 (10.45%)	1
Surgeries/injuries	23 (27.06%)	20 (29.85%)	0.842995
Smoking	40 (47.06%)	34 (50.75%)	0.773233
Cervical cysts	15 (17.65%)	13 (19.4%)	0.946946
Ectopia/ectropion	42 (49.41%)	27 (40.3%)	0.338897
Cervix endometriosis	11 (12.94%)	5 (7.46%)	0.408505
Cervix Leukoplakia	4 (4.71%)	3 (4.48%)	1
Chronic Endometrit	15 (17.65%)	8 (11.94%)	0.455173
Chronic Cervitit	35 (41.18%)	32 (47.76%)	0.517444
Chronic salpingo-oophoritis	12 (14.12%)	13 (19.4%)	0.514171
Infertility	3 (3.53%)	5 (7.46%)	0.301964
Uterine fibroids	9 (10.59%)	3 (4.48%)	0.229315
Endometriosis	9 (10.59%)	7 (10.45%)	1
Ovarian dysfunction	1 (1.18%)	1 (1.49%)	1
Benign ovarian formations	3 (3.53%)	4 (5.97%)	0.699973
Endometrial/cervical polyps	1 (1.18%)	6 (8.96%)	0.0441953
Genital warts	11 (12.94%)	6 (8.96%)	0.606592
Gynecological Sugeries	16 (18.82%)	19 (28.36%)	0.233166
History of cervical biopsy	8 (9.41%)	6 (8.96%)	1
History of conization	5 (5.88%)	1 (1.49%)	0.229396
History of cervical excision	3 (3.53%)	0 (0%)	0.25562
History of cervical destruction	9 (10.59%)	10 (14.93%)	0.578391
Extended colposcopy (normal transformation zone)	9 (10.59%)	5 (7.46%)	0.704602
Biopsy of the cervix	71 (83.53%)	63 (94.03%)	0.0745531
