# Supplementary material for: Study of the cervical canal microbiome and microbiocenosis in reproductive-age women with squamous intraepithelial lesion
Source: Front Microbiol. 2025 Sep 2;16:1630092. doi: 10.3389/fmicb.2025.1630092 (PMC12436378; doi:10.3389/fmicb.2025.1630092)
Supplement: Supplementary file 1 [file Data_Sheet_1.zip › Supplementary Table S4. Qualitative analysis of 16S rRNA gene sequencing.xlsx]

## Sheet: Sheet 1
Variable	Quantity		Chi-sqare test (n > 5)/ Exact Fisher's test (n < 5)	Adjusted p-value
	HSIL	LSIL
	45 (100%)	31 (100%)	p-value
Fannyhessea	13 (28.89%)	3 (9.68%)	0.050302	1
Prevotella	10 (22.22%)	7 (22.58%)	1	1
Lactobacillus gasseri	11 (24.44%)	10 (32.26%)	0.625815	1
Finegoldia	12 (26.67%)	12 (38.71%)	0.390381	1
Peptoniphilus	15 (33.33%)	8 (25.81%)	0.654217	1
Anaerococcus	8 (17.78%)	7 (22.58%)	0.822934	1
Gardnerella	20 (44.44%)	14 (45.16%)	1	1
Porphyromonas	7 (15.56%)	3 (9.68%)	0.514027	1
Dialister	10 (22.22%)	5 (16.13%)	0.716854	1
Campylobacter	5 (11.11%)	2 (6.45%)	0.693653	1
Lactobacillus iners	24 (53.33%)	15 (48.39%)	0.848933	1
Methylobacterium	5 (11.11%)	5 (16.13%)	0.771254	1
Lactobacillus jensenii	21 (46.67%)	16 (51.61%)	0.848933	1
Lactobacillus crispatus	32 (71.11%)	22 (70.97%)	1	1
Acinetobacter	20 (44.44%)	18 (58.06%)	0.350489	1
Bradyrhizobium	14 (31.11%)	5 (16.13%)	0.225193	1
Staphylococcus	19 (42.22%)	14 (45.16%)	0.985169	1
Streptococcus	18 (40%)	12 (38.71%)	1	1
Ralstonia	5 (11.11%)	5 (16.13%)	0.771254	1
Sphingomonas	12 (26.67%)	10 (32.26%)	0.786486	1
Phyllobacterium	3 (6.67%)	4 (12.9%)	0.433786	1
Pseudomonas	8 (17.78%)	14 (45.16%)	0.0198305	0.852714
Stenotrophomonas	9 (20%)	11 (35.48%)	0.214438	1
Megasphaera	4 (8.89%)	2 (6.45%)	1	1
Ruminococcaceae	3 (6.67%)	1 (3.23%)	0.641186	1
Mageeibacillus	1 (2.22%)	1 (3.23%)	1	1
Metamycoplasma	1 (2.22%)	2 (6.45%)	0.563442	1
Aerococcus	7 (15.56%)	1 (3.23%)	0.131389	1
Sneathia	7 (15.56%)	2 (6.45%)	0.29548	1
Parvimonas	6 (13.33%)	1 (3.23%)	0.229555	1
Gemella	7 (15.56%)	3 (9.68%)	0.514027	1
Eggerthellaceae	4 (8.89%)	1 (3.23%)	0.642847	1
Peptococcus	3 (6.67%)	2 (6.45%)	1	1
Duncaniella	2 (4.44%)	2 (6.45%)	1	1
Bifidobacterium	4 (8.89%)	3 (9.68%)	1	1
Limosilactobacillus	8 (17.78%)	7 (22.58%)	0.822934	1
Clostridium sensu stricto	3 (6.67%)	1 (3.23%)	0.641186	1
Peptostreptococcus	4 (8.89%)	3 (9.68%)	1	1
Lachnospiraceae	1 (2.22%)	1 (3.23%)	1	1
Escherichia/Shigella	4 (8.89%)	9 (29.03%)	0.0306962	1
Ureaplasma	8 (17.78%)	15 (48.39%)	0.00930708	0.400205
Haemophilus	2 (4.44%)	1 (3.23%)	1	1
Alloscardovia	3 (6.67%)	2 (6.45%)	1	1
