# Supplementary material for: Study of the cervical canal microbiome and microbiocenosis in reproductive-age women with squamous intraepithelial lesion
Source: Front Microbiol. 2025 Sep 2;16:1630092. doi: 10.3389/fmicb.2025.1630092 (PMC12436378; doi:10.3389/fmicb.2025.1630092)
Supplement: Supplementary file 1 [file Data_Sheet_1.zip › Supplementary Table S5. Quantitative analysis of 16S rRNA gene sequencing.xlsx]

## Sheet: Sheet 1
Geners/Species	Median (Q25-Q75)		Wilcoxon signed-rank test	Adjusted p-value
	HSIL	LSIL	p-value
Fannyhessea	0 (0-9.59)	0 (0-0)	0.039	1
Prevotella	0 (0-9.1)	0 (0-0.19)	0.868	1
Lactobacillus gasseri	0 (0-54.6)	0 (0-3.57)	0.814	1
Peptoniphilus	0 (0-1.74)	0 (0-1.29)	0.487	1
Anaerococcus	0 (0-0.52)	0 (0-0.23)	0.732	1
Gardnerella	0 (0-19.82)	0 (0-19.32)	0.737	1
Porphyromonas	0 (0-0.1)	0 (0-0)	0.5	1
Dialister	0 (0-1.1)	0 (0-0.06)	0.538	1
Lactobacillus iners	0.32 (0-94.77)	0 (0-83.76)	0.354	1
Methylobacterium	0 (0-1.01)	0 (0-0.61)	0.547	1
Lactobacillus jensenii	0 (0-18.49)	0.07 (0-38.31)	0.457	1
Lactobacillus crispatus	0.54 (0-88.04)	12.86 (0-93.6)	0.289	1
Streptococcus	0 (0-1.28)	0 (0-3.04)	0.876	1
Ralstonia	0 (0-0.48)	0 (0-0.87)	0.559	1
Sphingomonas	0 (0-1.32)	0 (0-1.87)	0.553	1
Phyllobacterium	0 (0-0)	0 (0-0.01)	0.371	1
Megasphaera	0 (0-0)	0 (0-0)	0.668	1
Ruminococcaceae	0 (0-0)	0 (0-0)	0.486	1
Sneathia	0 (0-7.6)	0 (0-0)	0.239	1
Parvimonas	0 (0-0.45)	0 (0-0)	0.132	1
Gemella	0 (0-1.22)	0 (0-0)	0.354	1
Bifidobacterium	0 (0-0)	0 (0-0)	0.941	1
Ureaplasma	0 (0-2.85)	0 (0-7.37)	0.005	1
